# Supplementary material for: Antigestagens Mediate the Expression of Decidualization Markers, Extracellular Matrix Factors and Connexin 43 in Decidualized Dog Uterine Stromal (DUS) Cells
Source: Animals (Basel). 2022 Mar 22;12(7):798. doi: 10.3390/ani12070798 (PMC8996927; doi:10.3390/ani12070798)
Supplement: Supplementary file 1 [file animals-12-00798-s001.zip]

Archive with 1 entries (1 files):
- animals-1580737-supplementary.pdf
